# Supplementary material for: Users’ thoughts and opinions about a self-regulation-based eHealth intervention targeting physical activity and the intake of fruit and vegetables: A qualitative study
Source: PLoS One. 2017 Dec 21;12(12):e0190020. doi: 10.1371/journal.pone.0190020 (PMC5739439; doi:10.1371/journal.pone.0190020)
Supplement: S3 File — This file contains the transcribed interviews. (ZIP) [file pone.0190020.s003.zip]

Archive with 40 entries (40 files):
- general_population/TA1BENO.odt
- general_population/TA1BENT.odt
- general_population/TA1BENZ.docx
- general_population/TA1BEON.docx
- general_population/TA1BEOR.docx
- general_population/TA1BERB.docx
- general_population/TA1BERG.docx
- general_population/TA1BERI.docx
- general_population/TA1BERN.docx
- general_population/TA1BERR.docx
- general_population/TA1BERT.docx
- general_population/TA1BESS.docx
- general_population/TA1BETE.docx
- general_population/TA1BETH.docx
- general_population/TA1BETS.docx
- general_population/TA1BEYE.docx
- general_population/TA1BIAN.docx
- general_population/TA1BIBI.docx
- general_population/TA1BICE.docx
- general_population/TA1BICK.docx
- type_2_diabetes/TA2BODA.docx
- type_2_diabetes/TA2BODE.docx
- type_2_diabetes/TA2BODI.docx
- type_2_diabetes/TA2BODO.docx
- type_2_diabetes/TA2BOEI.docx
- type_2_diabetes/TA2BOEK.docx
- type_2_diabetes/TA2BOER.docx
- type_2_diabetes/TA2BOET.docx
- type_2_diabetes/TA2BOGI.docx
- type_2_diabetes/TA2BOJE.docx
- type_2_diabetes/TA2BOKE.docx
- type_2_diabetes/TA2BOLE.docx
- type_2_diabetes/TA2BOLT.docx
- type_2_diabetes/TA2BONA.docx
- type_2_diabetes/TA2BOND.docx
- type_2_diabetes/TA2BONE.docx
- type_2_diabetes/TA2BONI.docx
- type_2_diabetes/TA2BONO.docx
- type_2_diabetes/TA2BOOI.docx
- type_2_diabetes/TA2BOON.docx
